# Supplementary material for: Highly Polygenic Control of Photosynthetic Responses to Nighttime Temperature Studied by Genomic Prediction
Source: Plant Cell Environ. 2026 May 5;49(8):5886–903. doi: 10.1111/pce.70577 (PMC13353682; doi:10.1111/pce.70577)
Supplement: Supplementary file 2 — Figure S1: Scheme of plant positions in the inlets. Figure S2: Population structure of the 293 Arabidopsis accessions. Figure S3: Q‐Q plots of the observed and the expected p values distribution from the GWAS on Fq’/Fm’ in the 293 accessions on 16, 17 and 18 days after stratification. Figure S4: Manhattan plots of the GWAS on Fq’/Fm’ in the 293 accessions. Figure S5: Distribution of prediction ability of gBLUP models for Fq’/Fm’ based on the GWAS‐derived SNPs with −log10 (P) < 3.0 or ≥ 3.0. Figure S6: Distribution of prediction ability of gBLUP models for Fq’/Fm’ based on random GWAS‐derived SNPs with −log10 (P) ≥ 3.0 and SNPs with −log10 (P) ≥ FDR threshold (0.05) and/or −log10 (P) > 4.0 on at least two days. Figure S7: Population structure of the 293 accessions color‐coded according to the Fq’/Fm’ predicted by gBLUP. Figure S8: Analysis of Fq’/Fm’ and its associated SNPs in 293 accessions in 15°C Tnight across the three measurement days combined. Figure S9: Shared and unique SNPs with −log10 (P) ≥ 3.0 between the three measurement days analyzed separately and across the three days combined in the 15°C Tnight condition. Figure S10: Shared and unique SNPs with −log10 (P) ≥ 3.0 between the plants growing in 15°C Tnight on 18 days after stratification (DAS) and those growing in 20°C Tnight on 16 DAS. Figure S11: Population structure of randomly selected accessions for training and testing gBLUP models of Fq’/Fm’. Figure S12: Performance of gBLUP and random forest in predicting Fq’/Fm’ on 18 days after stratification (DAS). Figure S13: Distribution of predicted Fq’/Fm’ in the 293 phenotyped accessions in the GWAS panel and 1,014 non‐phenotyped accessions from the RegMap panel. Figure S14: Experimental validation of the prediction of Fq’/Fm’ by gBLUP in the 15°C Tnight condition. Table S1: List of 308 Arabidopsis thaliana accessions. Table S2: List of nine accessions in the validation experiment. Table S3: Hyperparameters evaluated in the grid search to maximize the pre [file PCE-49-5886-s002.xlsx]

## Sheet: Sa et al.
GWAS for Fq'/Fm' in Arabidopsis under 15°C or 20°C growth Tnight					Tnight	DAS	SNP	MAF	-log P value		Tnight	DAS	SNP	MAF	-log P value
Complete lists of associated SNPs with -log10 (P) ≥ 3.0					15°C	16	Chr1_846217	0.414384	3.99787		20°C	16	Chr1_866197	0.0410959	3.32663
					15°C	16	Chr1_873447	0.342466	3.408		20°C	16	Chr1_1115603	0.106164	3.25997
Tnight: nighttime temperature					15°C	16	Chr1_884146	0.373288	3.26423		20°C	16	Chr1_2104605	0.410959	3.52028
DAS: days after stratification					15°C	16	Chr1_2380139	0.294521	4.07235		20°C	16	Chr1_2401827	0.458904	4.31144
SNP: chromosome position of the marker					15°C	16	Chr1_6369016	0.428082	3.36464		20°C	16	Chr1_4934673	0.195205	5.53113
MAF: minor allele frequency					15°C	16	Chr1_6392547	0.208904	3.10146		20°C	16	Chr1_5130592	0.380137	4.31878
P values are presented on the logarithmic scale.					15°C	16	Chr1_6478834	0.239726	3.64512		20°C	16	Chr1_5131879	0.369863	4.02609
					15°C	16	Chr1_6479741	0.188356	3.01163		20°C	16	Chr1_5131999	0.410959	3.88886
					15°C	16	Chr1_7925420	0.113014	3.59733		20°C	16	Chr1_7537323	0.106164	5.19949
					15°C	16	Chr1_9483963	0.167808	3.05262		20°C	16	Chr1_7537506	0.0787671	3.23531
					15°C	16	Chr1_9541324	0.424658	3.32977		20°C	16	Chr1_8313113	0.318493	3.12229
					15°C	16	Chr1_10027869	0.0924658	3.56085		20°C	16	Chr1_9516480	0.150685	3.76353
					15°C	16	Chr1_10173480	0.267123	3.00875		20°C	16	Chr1_9916849	0.270548	3.43128
					15°C	16	Chr1_12346346	0.414384	3.93045		20°C	16	Chr1_10849847	0.297945	3.41599
					15°C	16	Chr1_12346641	0.434932	3.27769		20°C	16	Chr1_10910208	0.0308219	3.09851
					15°C	16	Chr1_12470375	0.202055	3.01103		20°C	16	Chr1_10914891	0.0342466	3.60088
					15°C	16	Chr1_12472899	0.208904	3.29235		20°C	16	Chr1_10921888	0.0273973	3.3561
					15°C	16	Chr1_13459617	0.469178	4.23792		20°C	16	Chr1_10924304	0.0273973	3.3561
					15°C	16	Chr1_13471072	0.417808	3.10793		20°C	16	Chr1_10925298	0.0308219	3.0418
					15°C	16	Chr1_13939977	0.318493	3.04634		20°C	16	Chr1_10944566	0.0410959	3.03273
					15°C	16	Chr1_16682070	0.119863	3.07759		20°C	16	Chr1_10962504	0.0308219	3.06107
					15°C	16	Chr1_16686810	0.0684932	3.06855		20°C	16	Chr1_10965403	0.0410959	3.02714
					15°C	16	Chr1_16698914	0.0787671	3.3287		20°C	16	Chr1_11015568	0.421233	3.11067
					15°C	16	Chr1_19361658	0.0342466	3.26009		20°C	16	Chr1_11019274	0.0856164	3.06002
					15°C	16	Chr1_19428146	0.14726	3.32745		20°C	16	Chr1_12123278	0.284247	4.29524
					15°C	16	Chr1_19437857	0.178082	3.48209		20°C	16	Chr1_12156749	0.232877	3.92946
					15°C	16	Chr1_19462972	0.0856164	3.18418		20°C	16	Chr1_13939977	0.318493	7.87957
					15°C	16	Chr1_19515673	0.380137	3.0814		20°C	16	Chr1_14076110	0.291096	3.85197
					15°C	16	Chr1_19629177	0.236301	4.22704		20°C	16	Chr1_14583903	0.349315	4.53353
					15°C	16	Chr1_21178591	0.342466	3.01162		20°C	16	Chr1_16838608	0.191781	3.03313
					15°C	16	Chr1_21207706	0.116438	3.01165		20°C	16	Chr1_16906145	0.287671	3.08262
					15°C	16	Chr1_23436110	0.0684932	3.58276		20°C	16	Chr1_16923537	0.0958904	3.07235
					15°C	16	Chr1_23450086	0.0479452	3.36521		20°C	16	Chr1_17767304	0.253425	3.58846
					15°C	16	Chr1_23573808	0.202055	3.52466		20°C	16	Chr1_18333544	0.133562	3.52369
					15°C	16	Chr1_24345782	0.109589	3.4554		20°C	16	Chr1_18336013	0.136986	3.2956
					15°C	16	Chr1_24762546	0.130137	3.12032		20°C	16	Chr1_18339672	0.157534	3.21111
					15°C	16	Chr1_24779070	0.277397	3.15757		20°C	16	Chr1_18340248	0.246575	3.08719
					15°C	16	Chr1_25590124	0.0479452	3.1061		20°C	16	Chr1_18517491	0.15411	3.15847
					15°C	16	Chr1_30296501	0.0753425	3.51497		20°C	16	Chr1_19868275	0.0753425	3.11364
					15°C	16	Chr1_30296804	0.0753425	3.51497		20°C	16	Chr1_22479424	0.0890411	3.10372
					15°C	16	Chr2_1138542	0.0650685	3.42138		20°C	16	Chr1_22482132	0.0924658	4.13797
					15°C	16	Chr2_1138854	0.123288	4.62539		20°C	16	Chr1_22586535	0.0582192	3.11995
					15°C	16	Chr2_1138985	0.119863	5.14204		20°C	16	Chr1_22907733	0.181507	3.01199
					15°C	16	Chr2_1139010	0.14726	4.45821		20°C	16	Chr1_23647299	0.0445205	3.11152
					15°C	16	Chr2_1607627	0.428082	3.1131		20°C	16	Chr1_23679184	0.143836	3.60602
					15°C	16	Chr2_2207879	0.284247	3.14467		20°C	16	Chr1_23680273	0.143836	3.15301
					15°C	16	Chr2_2212532	0.469178	3.19428		20°C	16	Chr1_23705962	0.243151	3.08585
					15°C	16	Chr2_2884161	0.311644	3.00563		20°C	16	Chr1_24384864	0.0376712	3.40232
					15°C	16	Chr2_7383314	0.222603	3.36232		20°C	16	Chr1_24641237	0.40411	3.28833
					15°C	16	Chr2_8145104	0.212329	3.61955		20°C	16	Chr1_24783670	0.178082	3.05942
					15°C	16	Chr2_9399110	0.174658	3.06019		20°C	16	Chr1_24784079	0.143836	3.36816
					15°C	16	Chr2_9412250	0.25	3.10409		20°C	16	Chr1_25452757	0.0342466	3.10567
					15°C	16	Chr2_9441100	0.167808	3.1536		20°C	16	Chr1_26104964	0.0753425	3.19009
					15°C	16	Chr2_11170979	0.0205479	3.76652		20°C	16	Chr1_26388023	0.267123	3.35434
					15°C	16	Chr2_13684149	0.136986	3.46205		20°C	16	Chr1_26400521	0.452055	3.19365
					15°C	16	Chr2_13745132	0.0821918	3.06624		20°C	16	Chr1_28003170	0.0513699	3.42752
					15°C	16	Chr2_14059450	0.291096	3.28476		20°C	16	Chr1_29141857	0.0719178	4.28033
					15°C	16	Chr2_17088343	0.273973	3.3069		20°C	16	Chr2_1138985	0.119863	8.53848
					15°C	16	Chr2_18902487	0.325342	3.08706		20°C	16	Chr2_1482131	0.34589	3.4213
					15°C	16	Chr2_19038433	0.0924658	3.06899		20°C	16	Chr2_1485989	0.35274	3.36985
					15°C	16	Chr3_1176676	0.232877	3.01901		20°C	16	Chr2_1490716	0.34589	3.79178
					15°C	16	Chr3_1275424	0.167808	3.46553		20°C	16	Chr2_1490865	0.407534	3.31694
					15°C	16	Chr3_1303659	0.236301	3.04512		20°C	16	Chr2_2258657	0.479452	3.04368
					15°C	16	Chr3_1450665	0.202055	3.01437		20°C	16	Chr2_5017448	0.0273973	4.05668
					15°C	16	Chr3_2339235	0.441781	3.17309		20°C	16	Chr2_5133678	0.0787671	3.18087
					15°C	16	Chr3_2799703	0.0616438	3.08265		20°C	16	Chr2_5637551	0.0547945	3.78951
					15°C	16	Chr3_3395109	0.0958904	3.18413		20°C	16	Chr2_6040387	0.0787671	3.49117
					15°C	16	Chr3_4032695	0.472603	3.13218		20°C	16	Chr2_7284313	0.376712	6.07391
					15°C	16	Chr3_5167927	0.0547945	3.12515		20°C	16	Chr2_7922993	0.15411	3.06422
					15°C	16	Chr3_5242462	0.349315	3.63024		20°C	16	Chr2_8145104	0.212329	3.20914
					15°C	16	Chr3_5510713	0.0856164	3.84008		20°C	16	Chr2_10810665	0.493151	3.10774
					15°C	16	Chr3_5510910	0.0684932	3.7176		20°C	16	Chr2_10812956	0.386986	3.15465
					15°C	16	Chr3_5585678	0.188356	3.80307		20°C	16	Chr2_11127609	0.496575	3.07471
					15°C	16	Chr3_5586719	0.393836	3.13246		20°C	16	Chr2_11170979	0.0205479	9.63185
					15°C	16	Chr3_5595853	0.191781	3.23041		20°C	16	Chr2_11569900	0.0787671	3.44265
					15°C	16	Chr3_6601804	0.0719178	4.53749		20°C	16	Chr2_12267650	0.253425	3.80904
					15°C	16	Chr3_6632791	0.386986	3.21876		20°C	16	Chr2_12269007	0.256849	3.4581
					15°C	16	Chr3_6651631	0.212329	5.80005		20°C	16	Chr2_14120070	0.219178	3.45822
					15°C	16	Chr3_6651732	0.0856164	3.57068		20°C	16	Chr2_14264443	0.315068	3.2833
					15°C	16	Chr3_6654810	0.0821918	3.57612		20°C	16	Chr2_14416301	0.359589	3.31399
					15°C	16	Chr3_6658005	0.0821918	3.57612		20°C	16	Chr2_16539155	0.465753	3.02355
					15°C	16	Chr3_6658541	0.0787671	4.04263		20°C	16	Chr2_17852273	0.0650685	3.20025
					15°C	16	Chr3_6665987	0.0821918	3.57612		20°C	16	Chr2_17861996	0.0616438	3.27363
					15°C	16	Chr3_7514637	0.376712	3.07572		20°C	16	Chr2_18070917	0.232877	3.28395
					15°C	16	Chr3_7573777	0.35274	3.20306		20°C	16	Chr2_18262477	0.0719178	3.90453
					15°C	16	Chr3_8704086	0.123288	3.52626		20°C	16	Chr3_1908725	0.0239726	3.2167
					15°C	16	Chr3_8926822	0.133562	3.01213		20°C	16	Chr3_1981460	0.222603	3.01289
					15°C	16	Chr3_9034850	0.0376712	3.10643		20°C	16	Chr3_2157444	0.359589	3.49441
					15°C	16	Chr3_9636722	0.349315	4.26688		20°C	16	Chr3_3375691	0.462329	3.27963
					15°C	16	Chr3_10252073	0.229452	3.09345		20°C	16	Chr3_3378588	0.434932	3.27423
					15°C	16	Chr3_10582418	0.476027	3.66487		20°C	16	Chr3_3946441	0.167808	5.39819
					15°C	16	Chr3_10874763	0.39726	3.20055		20°C	16	Chr3_5135843	0.212329	3.6871
					15°C	16	Chr3_10898637	0.287671	4.10522		20°C	16	Chr3_6739452	0.126712	3.05424
					15°C	16	Chr3_12737940	0.232877	3.31836		20°C	16	Chr3_7085184	0.0821918	3.25425
					15°C	16	Chr3_15785847	0.0479452	3.51208		20°C	16	Chr3_7280530	0.0582192	3.54427
					15°C	16	Chr3_15786008	0.407534	3.42323		20°C	16	Chr3_7573777	0.35274	3.57275
					15°C	16	Chr3_15786666	0.215753	3.46987		20°C	16	Chr3_8293331	0.212329	3.36775
					15°C	16	Chr3_15963525	0.133562	3.08505		20°C	16	Chr3_8295249	0.215753	3.79494
					15°C	16	Chr3_16153315	0.458904	4.10229		20°C	16	Chr3_8295776	0.222603	3.34631
					15°C	16	Chr3_19054365	0.0308219	3.90708		20°C	16	Chr3_8295866	0.212329	3.13301
					15°C	16	Chr3_19257874	0.0958904	3.40689		20°C	16	Chr3_8296115	0.229452	4.01025
					15°C	16	Chr3_21427556	0.126712	4.88635		20°C	16	Chr3_8296238	0.256849	4.18305
					15°C	16	Chr3_21432797	0.212329	4.87244		20°C	16	Chr3_8296377	0.267123	4.03486
					15°C	16	Chr3_21432851	0.219178	4.62486		20°C	16	Chr3_8402097	0.421233	3.14344
					15°C	16	Chr3_22377074	0.366438	3.70109		20°C	16	Chr3_8591175	0.0753425	3.68176
					15°C	16	Chr4_801477	0.380137	3.09522		20°C	16	Chr3_9125284	0.0924658	4.11604
					15°C	16	Chr4_808160	0.332192	3.13379		20°C	16	Chr3_9156263	0.0445205	5.49522
					15°C	16	Chr4_820514	0.431507	3.15687		20°C	16	Chr3_9198027	0.335616	3.04463
					15°C	16	Chr4_821775	0.421233	4.12884		20°C	16	Chr3_9210593	0.479452	3.72356
					15°C	16	Chr4_944484	0.414384	3.1545		20°C	16	Chr3_9586388	0.219178	3.50787
					15°C	16	Chr4_1005695	0.164384	3.14758		20°C	16	Chr3_9831240	0.369863	3.17868
					15°C	16	Chr4_1015673	0.356164	3.69053		20°C	16	Chr3_9831593	0.339041	3.63894
					15°C	16	Chr4_1016409	0.280822	3.00828		20°C	16	Chr3_9831973	0.339041	3.63894
					15°C	16	Chr4_1021716	0.280822	3.01193		20°C	16	Chr3_9832163	0.332192	3.37336
					15°C	16	Chr4_1209354	0.181507	3.88916		20°C	16	Chr3_9833012	0.349315	3.57441
					15°C	16	Chr4_1215701	0.369863	3.5811		20°C	16	Chr3_9834680	0.321918	3.00778
					15°C	16	Chr4_2061500	0.0787671	3.98965		20°C	16	Chr3_9838879	0.349315	4.1136
					15°C	16	Chr4_2771211	0.472603	3.26471		20°C	16	Chr3_10144045	0.10274	3.39096
					15°C	16	Chr4_4569119	0.229452	3.14791		20°C	16	Chr3_11100267	0.178082	4.16599
					15°C	16	Chr4_5266985	0.19863	3.35054		20°C	16	Chr3_12362057	0.157534	3.03744
					15°C	16	Chr4_5411416	0.191781	3.2189		20°C	16	Chr3_12364450	0.0787671	3.10527
					15°C	16	Chr4_5423728	0.410959	3.46697		20°C	16	Chr3_13102109	0.160959	3.75553
					15°C	16	Chr4_5633114	0.0308219	4.29822		20°C	16	Chr3_15226767	0.0856164	3.59943
					15°C	16	Chr4_6292582	0.297945	3.21997		20°C	16	Chr3_15920106	0.321918	3.30929
					15°C	16	Chr4_6579246	0.253425	3.98432		20°C	16	Chr3_15967232	0.0924658	3.22567
					15°C	16	Chr4_6580617	0.267123	3.5586		20°C	16	Chr3_16183962	0.328767	3.04295
					15°C	16	Chr4_7277811	0.496575	3.00847		20°C	16	Chr3_16482031	0.0479452	3.01266
					15°C	16	Chr4_7788139	0.126712	3.43134		20°C	16	Chr3_16749576	0.113014	3.0733
					15°C	16	Chr4_7970777	0.0513699	3.40871		20°C	16	Chr3_19054365	0.0308219	3.12449
					15°C	16	Chr4_9474398	0.434932	3.05167		20°C	16	Chr3_22943327	0.438356	3.72384
					15°C	16	Chr4_10840458	0.0410959	3.00184		20°C	16	Chr3_22949721	0.308219	4.88374
					15°C	16	Chr4_11007788	0.291096	3.40082		20°C	16	Chr3_23270242	0.236301	3.39623
					15°C	16	Chr4_11485411	0.417808	4.03546		20°C	16	Chr4_944786	0.472603	3.41249
					15°C	16	Chr4_11525652	0.239726	3.0546		20°C	16	Chr4_1093592	0.10274	3.13976
					15°C	16	Chr4_13986464	0.0856164	3.48828		20°C	16	Chr4_1118974	0.219178	3.66341
					15°C	16	Chr4_13996149	0.0856164	3.48828		20°C	16	Chr4_1209223	0.0993151	3.05175
					15°C	16	Chr4_13998471	0.0856164	3.48828		20°C	16	Chr4_2785838	0.229452	3.14611
					15°C	16	Chr4_14017514	0.150685	3.48442		20°C	16	Chr4_6398152	0.0410959	3.53143
					15°C	16	Chr4_14018484	0.178082	3.02916		20°C	16	Chr4_6657678	0.0582192	3.28712
					15°C	16	Chr4_14030315	0.160959	3.10325		20°C	16	Chr4_7101059	0.0890411	3.04261
					15°C	16	Chr4_14044507	0.0924658	4.53193		20°C	16	Chr4_7156570	0.113014	7.98128
					15°C	16	Chr4_15903731	0.0205479	3.74755		20°C	16	Chr4_7653545	0.311644	7.53868
					15°C	16	Chr4_18042029	0.184932	3.33272		20°C	16	Chr4_8012845	0.332192	4.44418
					15°C	16	Chr4_18046801	0.184932	3.33272		20°C	16	Chr4_8255831	0.34589	3.47474
					15°C	16	Chr4_18048961	0.222603	3.28459		20°C	16	Chr4_8260272	0.260274	3.10108
					15°C	16	Chr4_18442418	0.126712	3.8961		20°C	16	Chr4_8562879	0.133562	6.53412
					15°C	16	Chr4_18447028	0.0924658	3.83215		20°C	16	Chr4_9533272	0.143836	3.92434
					15°C	16	Chr5_700043	0.171233	4.12546		20°C	16	Chr4_10388712	0.263699	3.31125
					15°C	16	Chr5_3284989	0.407534	3.00899		20°C	16	Chr4_10420583	0.0821918	3.656
					15°C	16	Chr5_3469478	0.133562	3.40611		20°C	16	Chr4_12185043	0.284247	4.82162
					15°C	16	Chr5_3697952	0.15411	3.08638		20°C	16	Chr4_13179378	0.0958904	3.21449
					15°C	16	Chr5_3699481	0.150685	3.4224		20°C	16	Chr4_15519901	0.208904	3.22484
					15°C	16	Chr5_4864706	0.496575	3.09573		20°C	16	Chr4_16258423	0.0239726	3.26481
					15°C	16	Chr5_5524512	0.236301	3.06741		20°C	16	Chr4_18092494	0.229452	3.31362
					15°C	16	Chr5_5536626	0.191781	3.10608		20°C	16	Chr5_1014780	0.0547945	3.56415
					15°C	16	Chr5_5538353	0.181507	3.21923		20°C	16	Chr5_1559887	0.215753	3.16936
					15°C	16	Chr5_5542303	0.181507	3.07481		20°C	16	Chr5_6403517	0.472603	4.10178
					15°C	16	Chr5_5545192	0.191781	3.0933		20°C	16	Chr5_6705243	0.239726	3.64721
					15°C	16	Chr5_5620806	0.465753	3.98578		20°C	16	Chr5_7790375	0.273973	3.0839
					15°C	16	Chr5_5627597	0.297945	3.23934		20°C	16	Chr5_7843065	0.113014	3.38185
					15°C	16	Chr5_5627893	0.356164	3.38263		20°C	16	Chr5_7889322	0.417808	3.42181
					15°C	16	Chr5_5654498	0.178082	3.3163		20°C	16	Chr5_7919575	0.0787671	3.68762
					15°C	16	Chr5_6409787	0.0993151	3.35381		20°C	16	Chr5_7962579	0.157534	3.12436
					15°C	16	Chr5_6618416	0.0273973	3.20507		20°C	16	Chr5_9381416	0.308219	5.55891
					15°C	16	Chr5_6859566	0.123288	3.42344		20°C	16	Chr5_9434925	0.486301	3.10638
					15°C	16	Chr5_6865780	0.123288	3.03811		20°C	16	Chr5_9453635	0.113014	3.95566
					15°C	16	Chr5_6955967	0.0410959	3.02948		20°C	16	Chr5_9456045	0.133562	3.2212
					15°C	16	Chr5_8884229	0.0821918	3.37169		20°C	16	Chr5_9803286	0.366438	3.33749
					15°C	16	Chr5_9760768	0.0616438	3.74336		20°C	16	Chr5_10235303	0.308219	3.02046
					15°C	16	Chr5_10081952	0.126712	3.23142		20°C	16	Chr5_13481314	0.0445205	3.46544
					15°C	16	Chr5_14772391	0.35274	3.09763		20°C	16	Chr5_13492793	0.0479452	3.24012
					15°C	16	Chr5_15004952	0.441781	3.08493		20°C	16	Chr5_13685831	0.0719178	3.43271
					15°C	16	Chr5_15011536	0.202055	4.49416		20°C	16	Chr5_14578542	0.414384	6.91143
					15°C	16	Chr5_15766379	0.297945	3.02722		20°C	16	Chr5_14901945	0.414384	3.7344
					15°C	16	Chr5_15817519	0.130137	3.14866		20°C	16	Chr5_15330192	0.414384	7.04562
					15°C	16	Chr5_15817816	0.130137	3.14866		20°C	16	Chr5_18396960	0.0479452	3.76075
					15°C	16	Chr5_15818722	0.130137	3.14866		20°C	16	Chr5_18908694	0.226027	3.14271
					15°C	16	Chr5_15819467	0.130137	3.14866		20°C	16	Chr5_19124405	0.15411	3.76295
					15°C	16	Chr5_16185059	0.208904	3.02261		20°C	16	Chr5_19126685	0.167808	3.97253
					15°C	16	Chr5_16986758	0.174658	3.16808		20°C	16	Chr5_19141835	0.119863	3.61469
					15°C	16	Chr5_16987161	0.188356	3.24656		20°C	16	Chr5_19141971	0.109589	3.21954
					15°C	16	Chr5_16987276	0.174658	3.2866		20°C	16	Chr5_20221579	0.143836	5.60131
					15°C	16	Chr5_16989241	0.174658	3.18524		20°C	16	Chr5_21307304	0.287671	3.1496
					15°C	16	Chr5_18289242	0.243151	3.20532		20°C	16	Chr5_21655494	0.35274	3.4959
					15°C	16	Chr5_18362585	0.424658	3.69327		20°C	16	Chr5_23738927	0.332192	3.35468
					15°C	16	Chr5_18395606	0.0582192	3.42726		20°C	16	Chr5_23978181	0.205479	3.33251
					15°C	16	Chr5_21767983	0.0308219	3.92618		20°C	16	Chr5_24777951	0.465753	3.02451
					15°C	16	Chr5_23908100	0.465753	3.04327		20°C	16	Chr5_25762993	0.363014	4.68262
					15°C	16	Chr5_25467460	0.0239726	3.11874		20°C	16	Chr5_26388976	0.191781	3.17958
					15°C	16	Chr5_25467792	0.0239726	3.11874		20°C	16	Chr5_26389947	0.191781	3.02901
					15°C	16	Chr5_25467896	0.0239726	3.11874		20°C	16	Chr5_26391167	0.386986	3.60787
					15°C	16	Chr5_26657906	0.441781	3.01684		20°C	16	Chr5_26391222	0.431507	3.19832
					15°C	17	Chr1_846217	0.412969	4.4406		20°C	17	Chr1_1707803	0.0921502	3.66512
					15°C	17	Chr1_867494	0.293515	3.22303		20°C	17	Chr1_1709115	0.0887372	3.21214
					15°C	17	Chr1_870310	0.293515	3.18965		20°C	17	Chr1_1776247	0.109215	3.0509
					15°C	17	Chr1_873447	0.34471	3.78779		20°C	17	Chr1_2029747	0.477816	8.99658
					15°C	17	Chr1_882124	0.293515	3.04169		20°C	17	Chr1_2609291	0.0477816	3.26573
					15°C	17	Chr1_884146	0.375427	3.80035		20°C	17	Chr1_5963794	0.293515	3.09795
					15°C	17	Chr1_893461	0.303754	3.09825		20°C	17	Chr1_7151291	0.0238908	3.6868
					15°C	17	Chr1_2566859	0.488055	3.03013		20°C	17	Chr1_8764728	0.447099	6.76242
					15°C	17	Chr1_5096468	0.112628	3.04348		20°C	17	Chr1_9386995	0.395904	3.0113
					15°C	17	Chr1_6338272	0.0409556	3.41129		20°C	17	Chr1_9387079	0.395904	3.0113
					15°C	17	Chr1_6359120	0.0307167	3.37541		20°C	17	Chr1_10946745	0.0477816	3.17004
					15°C	17	Chr1_6478834	0.238908	3.25284		20°C	17	Chr1_12396941	0.136519	3.60879
					15°C	17	Chr1_7888930	0.0853242	3.13252		20°C	17	Chr1_13210172	0.303754	3.9404
					15°C	17	Chr1_7925420	0.112628	3.06689		20°C	17	Chr1_13503783	0.296928	3.29478
					15°C	17	Chr1_9203978	0.102389	3.6451		20°C	17	Chr1_15631710	0.0580205	3.59278
					15°C	17	Chr1_9205979	0.119454	3.06535		20°C	17	Chr1_15969815	0.0409556	5.21149
					15°C	17	Chr1_9214136	0.119454	3.06535		20°C	17	Chr1_16439522	0.481229	3.59802
					15°C	17	Chr1_9215833	0.129693	3.43179		20°C	17	Chr1_16441130	0.283276	3.07182
					15°C	17	Chr1_9216814	0.116041	3.62082		20°C	17	Chr1_18338245	0.358362	3.25501
					15°C	17	Chr1_9777984	0.194539	3.40438		20°C	17	Chr1_21862701	0.174061	3.61067
					15°C	17	Chr1_10027869	0.0921502	3.08663		20°C	17	Chr1_22907428	0.194539	3.70087
					15°C	17	Chr1_10206328	0.0273038	3.54295		20°C	17	Chr1_22907733	0.180887	3.76042
					15°C	17	Chr1_10370743	0.269625	3.49676		20°C	17	Chr1_22913648	0.197952	3.06903
					15°C	17	Chr1_10444149	0.242321	4.91456		20°C	17	Chr1_24221393	0.167235	3.65181
					15°C	17	Chr1_10511827	0.153584	3.0897		20°C	17	Chr1_24221821	0.221843	3.06078
					15°C	17	Chr1_12589125	0.0238908	3.39782		20°C	17	Chr1_25030802	0.406143	5.66222
					15°C	17	Chr1_13459617	0.47099	3.18735		20°C	17	Chr1_25332893	0.406143	3.31321
					15°C	17	Chr1_14134164	0.293515	3.0127		20°C	17	Chr1_25353110	0.416382	3.59195
					15°C	17	Chr1_17442102	0.0716724	3.03035		20°C	17	Chr1_25906568	0.174061	3.36643
					15°C	17	Chr1_18084164	0.0887372	3.1366		20°C	17	Chr1_26400521	0.453925	3.52211
					15°C	17	Chr1_18107868	0.177474	3.39863		20°C	17	Chr1_26563098	0.0238908	3.26946
					15°C	17	Chr1_18108777	0.170648	3.61209		20°C	17	Chr2_1759152	0.0716724	3.74663
					15°C	17	Chr1_18109571	0.174061	3.35298		20°C	17	Chr2_1989947	0.0341297	3.44989
					15°C	17	Chr1_18110180	0.170648	3.61209		20°C	17	Chr2_5074399	0.143345	3.0575
					15°C	17	Chr1_18114794	0.399317	3.03204		20°C	17	Chr2_5140117	0.460751	4.24012
					15°C	17	Chr1_19515673	0.37884	3.29193		20°C	17	Chr2_5154597	0.109215	3.10375
					15°C	17	Chr1_19777297	0.457338	3.35778		20°C	17	Chr2_5884750	0.494881	3.73021
					15°C	17	Chr1_21178591	0.34471	3.10266		20°C	17	Chr2_6503140	0.0784983	3.78899
					15°C	17	Chr1_21207706	0.119454	3.75193		20°C	17	Chr2_7924644	0.146758	3.57876
					15°C	17	Chr1_21227556	0.0648464	3.0418		20°C	17	Chr2_8145104	0.211604	3.14545
					15°C	17	Chr1_22995444	0.498294	3.36556		20°C	17	Chr2_8972692	0.0477816	3.46553
					15°C	17	Chr1_22996539	0.426621	3.06591		20°C	17	Chr2_8979129	0.0375427	3.04321
					15°C	17	Chr1_22998528	0.474403	3.27666		20°C	17	Chr2_10583913	0.450512	3.11226
					15°C	17	Chr1_22998897	0.430034	3.21382		20°C	17	Chr2_10584601	0.290102	4.26986
					15°C	17	Chr1_22999578	0.43686	3.37919		20°C	17	Chr2_11126922	0.368601	3.55229
					15°C	17	Chr1_22999814	0.443686	3.21301		20°C	17	Chr2_11130165	0.348123	3.27762
					15°C	17	Chr1_23001107	0.392491	3.08319		20°C	17	Chr2_11131184	0.365188	3.59046
					15°C	17	Chr1_23219470	0.167235	3.44841		20°C	17	Chr2_11170979	0.0204778	23.5939
					15°C	17	Chr1_23436110	0.0682594	3.01093		20°C	17	Chr2_11305503	0.0989761	3.31724
					15°C	17	Chr1_24345782	0.109215	3.22214		20°C	17	Chr2_11309787	0.0784983	3.79892
					15°C	17	Chr1_24350035	0.0580205	3.11227		20°C	17	Chr2_12388832	0.477816	3.55062
					15°C	17	Chr1_26400521	0.453925	3.44576		20°C	17	Chr2_12986516	0.293515	3.19332
					15°C	17	Chr1_26463233	0.406143	3.39702		20°C	17	Chr2_12989868	0.300341	3.4849
					15°C	17	Chr2_373978	0.0375427	3.18543		20°C	17	Chr2_12991855	0.242321	4.06585
					15°C	17	Chr2_1138854	0.122867	3.66538		20°C	17	Chr2_12992479	0.303754	3.45904
					15°C	17	Chr2_1138985	0.119454	4.06696		20°C	17	Chr2_12999828	0.341297	3.07359
					15°C	17	Chr2_1139010	0.146758	3.35001		20°C	17	Chr2_13429418	0.34471	3.03359
					15°C	17	Chr2_1699128	0.0580205	3.3097		20°C	17	Chr2_13893837	0.0375427	3.0404
					15°C	17	Chr2_2882412	0.317406	3.33434		20°C	17	Chr2_14125002	0.143345	5.46651
					15°C	17	Chr2_2884161	0.313993	3.55803		20°C	17	Chr2_14920858	0.228669	3.66203
					15°C	17	Chr2_2884992	0.337884	3.2834		20°C	17	Chr2_15003660	0.133106	3.2323
					15°C	17	Chr2_8008662	0.37884	3.17037		20°C	17	Chr2_15457573	0.0955631	3.05429
					15°C	17	Chr2_8145104	0.211604	4.04906		20°C	17	Chr2_15519627	0.317406	3.08039
					15°C	17	Chr2_8146238	0.201365	3.25652		20°C	17	Chr2_18603168	0.484642	3.07488
					15°C	17	Chr2_9255117	0.354949	3.5066		20°C	17	Chr3_681674	0.0784983	3.08337
					15°C	17	Chr2_9928027	0.447099	3.07356		20°C	17	Chr3_3946441	0.167235	7.05999
					15°C	17	Chr2_11146981	0.146758	3.31942		20°C	17	Chr3_4381931	0.0375427	3.10483
					15°C	17	Chr2_11170979	0.0204778	3.81466		20°C	17	Chr3_5063683	0.129693	3.06865
					15°C	17	Chr2_11550163	0.194539	3.48854		20°C	17	Chr3_7602836	0.0307167	3.00578
					15°C	17	Chr2_13684149	0.136519	3.09027		20°C	17	Chr3_8690928	0.0273038	4.37248
					15°C	17	Chr2_14059450	0.290102	3.1853		20°C	17	Chr3_8728873	0.163823	3.16416
					15°C	17	Chr2_15764167	0.245734	3.47161		20°C	17	Chr3_8736513	0.116041	3.74121
					15°C	17	Chr2_16752939	0.235495	3.06987		20°C	17	Chr3_8736746	0.0989761	3.26071
					15°C	17	Chr2_16763273	0.122867	3.64516		20°C	17	Chr3_8738571	0.129693	3.4188
					15°C	17	Chr3_1269842	0.174061	3.04823		20°C	17	Chr3_8740838	0.109215	4.24417
					15°C	17	Chr3_1275424	0.167235	3.44475		20°C	17	Chr3_9123175	0.201365	3.58004
					15°C	17	Chr3_1303659	0.235495	3.05301		20°C	17	Chr3_9787702	0.180887	3.21778
					15°C	17	Chr3_1397303	0.0204778	3.34486		20°C	17	Chr3_12702373	0.313993	4.54492
					15°C	17	Chr3_1409314	0.0238908	6.53651		20°C	17	Chr3_13437216	0.0546075	3.2448
					15°C	17	Chr3_1448277	0.255973	3.02792		20°C	17	Chr3_15441281	0.300341	3.1006
					15°C	17	Chr3_1450665	0.201365	3.00111		20°C	17	Chr3_16428765	0.194539	3.65237
					15°C	17	Chr3_3395109	0.0955631	3.05165		20°C	17	Chr3_16855452	0.139932	3.10242
					15°C	17	Chr3_3552005	0.0853242	3.73167		20°C	17	Chr3_17893423	0.331058	3.19985
					15°C	17	Chr3_5050388	0.0887372	3.03659		20°C	17	Chr3_18742408	0.324232	3.34537
					15°C	17	Chr3_5068956	0.119454	3.17447		20°C	17	Chr3_19054365	0.0307167	5.82692
					15°C	17	Chr3_5585678	0.187713	3.42957		20°C	17	Chr3_20515752	0.122867	3.15455
					15°C	17	Chr3_5591823	0.365188	3.11805		20°C	17	Chr3_20781942	0.0477816	3.33525
					15°C	17	Chr3_5595853	0.191126	3.55314		20°C	17	Chr3_22683476	0.208191	3.41315
					15°C	17	Chr3_6601804	0.0716724	3.32239		20°C	17	Chr3_23096576	0.464164	3.15424
					15°C	17	Chr3_6651631	0.211604	4.34565		20°C	17	Chr3_23102873	0.174061	3.00849
					15°C	17	Chr3_8232835	0.276451	3.24657		20°C	17	Chr4_1625575	0.0819113	3.14302
					15°C	17	Chr3_9584021	0.201365	3.04076		20°C	17	Chr4_1646676	0.201365	3.05253
					15°C	17	Chr3_9636722	0.348123	3.5226		20°C	17	Chr4_1746188	0.21843	3.08008
					15°C	17	Chr3_9768774	0.0648464	4.59502		20°C	17	Chr4_2580731	0.303754	6.07086
					15°C	17	Chr3_9774541	0.0648464	4.59502		20°C	17	Chr4_6738542	0.116041	3.3129
					15°C	17	Chr3_10214038	0.0955631	3.38055		20°C	17	Chr4_6827173	0.174061	3.13085
					15°C	17	Chr3_10214514	0.119454	3.1829		20°C	17	Chr4_6882549	0.170648	3.33654
					15°C	17	Chr3_10252073	0.228669	3.04214		20°C	17	Chr4_7063668	0.351536	3.04556
					15°C	17	Chr3_10582418	0.474403	3.53139		20°C	17	Chr4_7626840	0.491468	3.27501
					15°C	17	Chr3_10874763	0.399317	3.86339		20°C	17	Chr4_7669040	0.0409556	3.01015
					15°C	17	Chr3_10875110	0.392491	3.46006		20°C	17	Chr4_8562879	0.136519	3.00049
					15°C	17	Chr3_10875363	0.433447	3.42108		20°C	17	Chr4_8711179	0.156997	3.2451
					15°C	17	Chr3_10898637	0.286689	3.29058		20°C	17	Chr4_8910739	0.0716724	3.19607
					15°C	17	Chr3_11145683	0.0375427	3.33686		20°C	17	Chr4_9364976	0.259386	3.23856
					15°C	17	Chr3_11282697	0.177474	3.1504		20°C	17	Chr4_9412400	0.12628	4.20435
					15°C	17	Chr3_11530032	0.187713	3.20869		20°C	17	Chr4_9412740	0.133106	3.33609
					15°C	17	Chr3_11585471	0.194539	3.14931		20°C	17	Chr4_9434517	0.358362	3.47273
					15°C	17	Chr3_14325177	0.0955631	3.66172		20°C	17	Chr4_9599018	0.399317	3.45931
					15°C	17	Chr3_14872408	0.0546075	3.08346		20°C	17	Chr4_10386113	0.34471	3.33204
					15°C	17	Chr3_16153315	0.457338	4.15499		20°C	17	Chr4_10416373	0.112628	3.08654
					15°C	17	Chr3_16350206	0.215017	3.48948		20°C	17	Chr4_11273457	0.0580205	8.95166
					15°C	17	Chr3_17481461	0.395904	3.06972		20°C	17	Chr4_11827105	0.232082	7.18604
					15°C	17	Chr3_18308416	0.31058	3.48704		20°C	17	Chr4_12013846	0.146758	3.06029
					15°C	17	Chr3_18328675	0.313993	3.07703		20°C	17	Chr4_14940864	0.0716724	3.85396
					15°C	17	Chr3_18328994	0.31058	3.14587		20°C	17	Chr4_16261377	0.0477816	3.47359
					15°C	17	Chr3_19054365	0.0307167	4.03352		20°C	17	Chr4_16261954	0.0477816	3.3317
					15°C	17	Chr3_19257874	0.0955631	3.22612		20°C	17	Chr4_16283359	0.0819113	3.46573
					15°C	17	Chr3_20309355	0.351536	3.53869		20°C	17	Chr4_17320993	0.0546075	3.08646
					15°C	17	Chr3_20780090	0.494881	3.57767		20°C	17	Chr4_18287555	0.1843	3.59008
					15°C	17	Chr3_20780335	0.443686	3.18687		20°C	17	Chr4_18415247	0.0853242	3.05209
					15°C	17	Chr3_21427323	0.375427	3.33863		20°C	17	Chr4_18416681	0.0853242	3.05209
					15°C	17	Chr3_21427556	0.12628	3.81951		20°C	17	Chr4_18416721	0.0853242	3.05209
					15°C	17	Chr3_21432797	0.211604	3.40913		20°C	17	Chr4_18419344	0.0853242	3.05209
					15°C	17	Chr3_21432851	0.21843	3.2828		20°C	17	Chr4_18420786	0.0853242	3.04181
					15°C	17	Chr3_22001343	0.464164	3.24173		20°C	17	Chr5_2641068	0.300341	3.36428
					15°C	17	Chr3_22377074	0.368601	3.42696		20°C	17	Chr5_4970231	0.385666	3.48837
					15°C	17	Chr4_86642	0.0614334	3.06855		20°C	17	Chr5_5216023	0.273038	3.45246
					15°C	17	Chr4_151132	0.0989761	3.51067		20°C	17	Chr5_5839834	0.443686	3.56527
					15°C	17	Chr4_486077	0.0853242	4.02274		20°C	17	Chr5_8735073	0.0853242	3.0689
					15°C	17	Chr4_487190	0.228669	3.62818		20°C	17	Chr5_9426874	0.481229	3.87421
					15°C	17	Chr4_808160	0.334471	3.12132		20°C	17	Chr5_9427065	0.484642	3.79189
					15°C	17	Chr4_821775	0.419795	3.24323		20°C	17	Chr5_9950514	0.105802	3.07765
					15°C	17	Chr4_944484	0.416382	3.38187		20°C	17	Chr5_10081952	0.12628	4.05155
					15°C	17	Chr4_944786	0.474403	3.36946		20°C	17	Chr5_13058908	0.187713	3.00453
					15°C	17	Chr4_1015673	0.354949	3.38554		20°C	17	Chr5_13365433	0.139932	3.16166
					15°C	17	Chr4_1209354	0.180887	3.0256		20°C	17	Chr5_13367211	0.156997	3.60828
					15°C	17	Chr4_1531268	0.426621	3.09554		20°C	17	Chr5_14578542	0.412969	8.56694
					15°C	17	Chr4_1533646	0.430034	3.27117		20°C	17	Chr5_15198459	0.177474	3.16371
					15°C	17	Chr4_2061500	0.0784983	3.71749		20°C	17	Chr5_15323776	0.0614334	3.14378
					15°C	17	Chr4_2206501	0.156997	3.19578		20°C	17	Chr5_17216172	0.419795	3.7482
					15°C	17	Chr4_2328878	0.474403	3.33209		20°C	17	Chr5_17453431	0.269625	3.94062
					15°C	17	Chr4_5388944	0.170648	3.02031		20°C	17	Chr5_17911737	0.163823	3.12731
					15°C	17	Chr4_5411416	0.191126	3.24609		20°C	17	Chr5_17914097	0.133106	3.17575
					15°C	17	Chr4_5633114	0.0307167	3.62666		20°C	17	Chr5_17914172	0.221843	3.04937
					15°C	17	Chr4_6039741	0.170648	3.34311		20°C	17	Chr5_17917327	0.129693	3.60308
					15°C	17	Chr4_6039768	0.167235	3.2339		20°C	17	Chr5_17919247	0.112628	3.46956
					15°C	17	Chr4_6182876	0.430034	3.04743		20°C	17	Chr5_18289242	0.245734	9.49159
					15°C	17	Chr4_6579246	0.25256	3.13167		20°C	17	Chr5_21339957	0.109215	3.12046
					15°C	17	Chr4_6580617	0.266212	3.1769		20°C	17	Chr5_21347910	0.372014	3.01191
					15°C	17	Chr4_7206082	0.112628	3.57783		20°C	17	Chr5_21349815	0.474403	3.88056
					15°C	17	Chr4_7274303	0.389078	3.09783		20°C	17	Chr5_21510196	0.16041	3.0235
					15°C	17	Chr4_7712808	0.0716724	3.4183		20°C	17	Chr5_21556275	0.0511945	3.12337
					15°C	17	Chr4_7787945	0.276451	3.61422		20°C	17	Chr5_22188205	0.0477816	3.52308
					15°C	17	Chr4_7788139	0.129693	4.88228		20°C	17	Chr5_22188855	0.0614334	3.35272
					15°C	17	Chr4_7788811	0.0546075	4.76873		20°C	17	Chr5_23835704	0.133106	3.24687
					15°C	17	Chr4_7970777	0.0511945	3.64344		20°C	17	Chr5_23835934	0.136519	3.29002
					15°C	17	Chr4_8562879	0.136519	3.49075		20°C	17	Chr5_24205630	0.0648464	3.02186
					15°C	17	Chr4_9926338	0.262799	3.17356		20°C	17	Chr5_24777951	0.467577	3.13009
					15°C	17	Chr4_9926359	0.266212	3.03049		20°C	17	Chr5_25477932	0.12628	3.17235
					15°C	17	Chr4_11485411	0.416382	3.23915		20°C	17	Chr5_26308789	0.12628	3.00837
					15°C	17	Chr4_11648174	0.406143	3.98455		20°C	18	Chr1_182696	0.0921502	3.35955
					15°C	17	Chr4_11648275	0.382253	3.21136		20°C	18	Chr1_1238179	0.0853242	3.02379
					15°C	17	Chr4_11700806	0.269625	3.2258		20°C	18	Chr1_1238265	0.0853242	3.27132
					15°C	17	Chr4_11703406	0.0819113	3.15503		20°C	18	Chr1_1262584	0.416382	4.25101
					15°C	17	Chr4_11944109	0.102389	3.073		20°C	18	Chr1_1263143	0.348123	3.36837
					15°C	17	Chr4_11968968	0.0409556	3.99596		20°C	18	Chr1_1266097	0.358362	3.51054
					15°C	17	Chr4_12215686	0.0682594	3.10712		20°C	18	Chr1_1269913	0.348123	3.36837
					15°C	17	Chr4_12718647	0.457338	3.30919		20°C	18	Chr1_1270120	0.348123	3.32017
					15°C	17	Chr4_12718735	0.460751	3.01096		20°C	18	Chr1_1270617	0.351536	3.45511
					15°C	17	Chr4_13262888	0.358362	3.03141		20°C	18	Chr1_1271213	0.348123	3.36837
					15°C	17	Chr4_14017514	0.153584	4.03306		20°C	18	Chr1_1271513	0.331058	3.48668
					15°C	17	Chr4_14018484	0.180887	3.70652		20°C	18	Chr1_1272547	0.37884	3.20778
					15°C	17	Chr4_14025011	0.174061	3.11994		20°C	18	Chr1_1273739	0.430034	3.23156
					15°C	17	Chr4_14030315	0.163823	3.57449		20°C	18	Chr1_1307092	0.0614334	3.28355
					15°C	17	Chr4_14044507	0.0921502	3.58597		20°C	18	Chr1_5731741	0.382253	3.03723
					15°C	17	Chr4_14756343	0.191126	3.00174		20°C	18	Chr1_5869785	0.16041	3.12982
					15°C	17	Chr4_15903731	0.0204778	3.95553		20°C	18	Chr1_6634169	0.348123	3.44906
					15°C	17	Chr4_16998573	0.0511945	3.01285		20°C	18	Chr1_7092870	0.133106	3.12722
					15°C	17	Chr4_17010418	0.0477816	3.08951		20°C	18	Chr1_7938311	0.283276	3.42516
					15°C	17	Chr4_17013788	0.0477816	3.08951		20°C	18	Chr1_8151121	0.174061	3.48482
					15°C	17	Chr4_18442418	0.12628	3.26026		20°C	18	Chr1_9483413	0.12628	3.77718
					15°C	17	Chr5_700043	0.170648	3.44922		20°C	18	Chr1_9483963	0.167235	3.08677
					15°C	17	Chr5_1492341	0.266212	3.10595		20°C	18	Chr1_9503527	0.150171	3.199
					15°C	17	Chr5_3284989	0.406143	3.43167		20°C	18	Chr1_9506887	0.163823	3.12349
					15°C	17	Chr5_3676362	0.139932	4.64364		20°C	18	Chr1_9744850	0.450512	3.04362
					15°C	17	Chr5_3683672	0.170648	3.71385		20°C	18	Chr1_10121993	0.105802	3.15217
					15°C	17	Chr5_4864706	0.498294	3.08779		20°C	18	Chr1_10122266	0.102389	3.12511
					15°C	17	Chr5_5530101	0.392491	3.62175		20°C	18	Chr1_10134167	0.334471	3.44208
					15°C	17	Chr5_5536626	0.191126	3.2478		20°C	18	Chr1_11074812	0.47099	3.17254
					15°C	17	Chr5_5538353	0.180887	3.10441		20°C	18	Chr1_12948059	0.167235	5.78482
					15°C	17	Chr5_5620806	0.467577	4.59683		20°C	18	Chr1_13141556	0.204778	3.09009
					15°C	17	Chr5_5627565	0.102389	3.1001		20°C	18	Chr1_18957084	0.0614334	7.24906
					15°C	17	Chr5_5627597	0.300341	3.53259		20°C	18	Chr1_23222379	0.457338	3.22155
					15°C	17	Chr5_5627893	0.358362	3.51075		20°C	18	Chr1_24033244	0.365188	3.16086
					15°C	17	Chr5_5628391	0.238908	3.66323		20°C	18	Chr1_26096780	0.354949	3.16732
					15°C	17	Chr5_5649740	0.307167	3.56318		20°C	18	Chr1_28647727	0.0853242	3.1962
					15°C	17	Chr5_5649764	0.286689	3.93837		20°C	18	Chr1_28657069	0.119454	3.86133
					15°C	17	Chr5_5649958	0.293515	4.19317		20°C	18	Chr1_28740391	0.266212	3.57345
					15°C	17	Chr5_5650424	0.266212	3.66885		20°C	18	Chr1_29763888	0.153584	3.10213
					15°C	17	Chr5_5664828	0.0750853	3.01814		20°C	18	Chr2_1138542	0.0648464	4.92121
					15°C	17	Chr5_5668074	0.0716724	3.15231		20°C	18	Chr2_1759152	0.0716724	3.02584
					15°C	17	Chr5_5668737	0.0682594	3.03213		20°C	18	Chr2_2194198	0.0819113	3.12054
					15°C	17	Chr5_5668875	0.0716724	3.15231		20°C	18	Chr2_2517387	0.16041	3.08246
					15°C	17	Chr5_5669152	0.0716724	3.15231		20°C	18	Chr2_6622883	0.279863	3.02263
					15°C	17	Chr5_5670085	0.0682594	3.37017		20°C	18	Chr2_7763569	0.262799	3.31059
					15°C	17	Chr5_5672414	0.0716724	3.15231		20°C	18	Chr2_7870851	0.133106	3.08678
					15°C	17	Chr5_5672468	0.0716724	3.15231		20°C	18	Chr2_7878109	0.156997	3.31983
					15°C	17	Chr5_5672980	0.0784983	3.37989		20°C	18	Chr2_7878955	0.167235	3.20435
					15°C	17	Chr5_5675533	0.0682594	4.11377		20°C	18	Chr2_8145104	0.211604	6.01151
					15°C	17	Chr5_5675810	0.0716724	3.83506		20°C	18	Chr2_8410904	0.351536	5.07065
					15°C	17	Chr5_6409787	0.0989761	3.30478		20°C	18	Chr2_9006083	0.109215	5.20563
					15°C	17	Chr5_6859566	0.122867	3.047		20°C	18	Chr2_10390167	0.266212	3.20526
					15°C	17	Chr5_8118131	0.109215	3.19077		20°C	18	Chr2_10392801	0.498294	3.51499
					15°C	17	Chr5_8201386	0.0443686	3.79303		20°C	18	Chr2_10404433	0.494881	3.21083
					15°C	17	Chr5_8884229	0.0819113	3.07171		20°C	18	Chr2_11170979	0.0204778	9.92042
					15°C	17	Chr5_8968110	0.484642	3.67574		20°C	18	Chr2_11252847	0.395904	3.10905
					15°C	17	Chr5_8973387	0.153584	3.00954		20°C	18	Chr2_11253020	0.368601	3.72629
					15°C	17	Chr5_8981741	0.1843	3.02616		20°C	18	Chr2_11253047	0.392491	3.23871
					15°C	17	Chr5_9760768	0.0614334	4.57685		20°C	18	Chr2_11253080	0.392491	3.12889
					15°C	17	Chr5_14772391	0.354949	3.45933		20°C	18	Chr2_11253113	0.395904	3.10905
					15°C	17	Chr5_15251898	0.163823	3.42459		20°C	18	Chr2_11259700	0.457338	3.21527
					15°C	17	Chr5_18289242	0.245734	3.58497		20°C	18	Chr2_11260313	0.467577	3.07554
					15°C	17	Chr5_18362372	0.460751	3.98861		20°C	18	Chr2_11260480	0.457338	3.12724
					15°C	17	Chr5_18362585	0.423208	3.46679		20°C	18	Chr2_11261275	0.467577	3.07554
					15°C	17	Chr5_21767983	0.0307167	3.57056		20°C	18	Chr2_11261875	0.450512	3.2122
					15°C	17	Chr5_23908100	0.464164	3.59449		20°C	18	Chr2_11264816	0.372014	3.12913
					15°C	17	Chr5_23908417	0.484642	3.25013		20°C	18	Chr2_11265542	0.37884	3.34252
					15°C	17	Chr5_24461601	0.450512	3.08404		20°C	18	Chr2_11265806	0.372014	3.29441
					15°C	17	Chr5_25459871	0.276451	3.25151		20°C	18	Chr2_12012136	0.259386	3.99121
					15°C	17	Chr5_26443286	0.460751	3.17364		20°C	18	Chr2_12557296	0.0716724	3.69829
					15°C	17	Chr5_26443684	0.477816	3.0219		20°C	18	Chr2_13292001	0.105802	3.55647
					15°C	18	Chr1_846217	0.412969	4.3959		20°C	18	Chr2_13298041	0.180887	3.09475
					15°C	18	Chr1_867494	0.293515	3.23973		20°C	18	Chr2_14051119	0.423208	3.06987
					15°C	18	Chr1_870310	0.293515	3.18701		20°C	18	Chr2_18715904	0.464164	3.084
					15°C	18	Chr1_873447	0.34471	4.04166		20°C	18	Chr2_18978450	0.136519	3.28813
					15°C	18	Chr1_882124	0.293515	3.07545		20°C	18	Chr3_418177	0.0682594	3.6668
					15°C	18	Chr1_884146	0.375427	3.87915		20°C	18	Chr3_2148011	0.426621	3.22201
					15°C	18	Chr1_893461	0.303754	3.03341		20°C	18	Chr3_2149986	0.423208	3.11727
					15°C	18	Chr1_896325	0.399317	3.04465		20°C	18	Chr3_2152052	0.464164	3.49995
					15°C	18	Chr1_2566859	0.488055	3.09501		20°C	18	Chr3_2167372	0.303754	3.20039
					15°C	18	Chr1_4555858	0.109215	3.10895		20°C	18	Chr3_2231858	0.484642	3.12422
					15°C	18	Chr1_6359120	0.0307167	3.20832		20°C	18	Chr3_2231998	0.464164	3.53468
					15°C	18	Chr1_6478834	0.238908	3.51383		20°C	18	Chr3_2247997	0.273038	3.25408
					15°C	18	Chr1_6479741	0.187713	3.53621		20°C	18	Chr3_3218698	0.0546075	6.20887
					15°C	18	Chr1_6489157	0.146758	3.12225		20°C	18	Chr3_4586545	0.0682594	3.18078
					15°C	18	Chr1_6595358	0.488055	3.10556		20°C	18	Chr3_4588193	0.0682594	3.45274
					15°C	18	Chr1_7151291	0.0238908	3.5154		20°C	18	Chr3_4603098	0.0819113	3.15035
					15°C	18	Chr1_7197684	0.300341	3.11836		20°C	18	Chr3_6121230	0.0989761	3.13304
					15°C	18	Chr1_8310513	0.477816	3.22328		20°C	18	Chr3_6133593	0.119454	4.33839
					15°C	18	Chr1_9203978	0.102389	3.34711		20°C	18	Chr3_6669881	0.361775	3.15574
					15°C	18	Chr1_9777984	0.194539	3.88286		20°C	18	Chr3_9123175	0.201365	8.56859
					15°C	18	Chr1_9778988	0.47099	3.09957		20°C	18	Chr3_9643774	0.201365	3.18105
					15°C	18	Chr1_10027869	0.0921502	3.12657		20°C	18	Chr3_10812653	0.215017	3.06847
					15°C	18	Chr1_10444149	0.242321	4.688		20°C	18	Chr3_11085087	0.279863	3.11768
					15°C	18	Chr1_10511827	0.153584	3.59179		20°C	18	Chr3_12676361	0.0716724	3.01849
					15°C	18	Chr1_11220801	0.194539	3.43274		20°C	18	Chr3_13487230	0.12628	3.1791
					15°C	18	Chr1_13948665	0.443686	3.19841		20°C	18	Chr3_13533338	0.0614334	3.95476
					15°C	18	Chr1_17442102	0.0716724	3.21815		20°C	18	Chr3_13664077	0.102389	3.19465
					15°C	18	Chr1_18107868	0.177474	3.28098		20°C	18	Chr3_13673299	0.0648464	3.15469
					15°C	18	Chr1_18108777	0.170648	3.49485		20°C	18	Chr3_13902131	0.25256	4.02996
					15°C	18	Chr1_18109571	0.174061	3.25946		20°C	18	Chr3_13921773	0.0716724	3.18683
					15°C	18	Chr1_18110180	0.170648	3.49485		20°C	18	Chr3_13928089	0.122867	4.15232
					15°C	18	Chr1_18114794	0.399317	3.44121		20°C	18	Chr3_13951856	0.0614334	4.10771
					15°C	18	Chr1_18137257	0.375427	3.54798		20°C	18	Chr3_13956455	0.0580205	3.66296
					15°C	18	Chr1_18969620	0.47099	3.20533		20°C	18	Chr3_13958342	0.0443686	3.12397
					15°C	18	Chr1_19515673	0.37884	3.48608		20°C	18	Chr3_13958531	0.0614334	3.2672
					15°C	18	Chr1_19586923	0.334471	3.05994		20°C	18	Chr3_13969681	0.0511945	3.64355
					15°C	18	Chr1_19629177	0.235495	3.39074		20°C	18	Chr3_13982164	0.0989761	3.02438
					15°C	18	Chr1_19777297	0.457338	3.00088		20°C	18	Chr3_13990419	0.0716724	3.76381
					15°C	18	Chr1_22995444	0.498294	3.0651		20°C	18	Chr3_13997286	0.0443686	3.16142
					15°C	18	Chr1_23001107	0.392491	3.00688		20°C	18	Chr3_14026684	0.0580205	3.9919
					15°C	18	Chr1_23222379	0.457338	4.2877		20°C	18	Chr3_14058307	0.0887372	4.44438
					15°C	18	Chr1_23436110	0.0682594	3.39619		20°C	18	Chr3_14059020	0.0409556	3.00718
					15°C	18	Chr1_23440253	0.0819113	3.13096		20°C	18	Chr3_14059426	0.0443686	3.15277
					15°C	18	Chr1_26400521	0.453925	3.61042		20°C	18	Chr3_14063139	0.0648464	3.21944
					15°C	18	Chr1_26463233	0.406143	3.13286		20°C	18	Chr3_14083684	0.0511945	3.22504
					15°C	18	Chr2_358315	0.0716724	3.10481		20°C	18	Chr3_14086242	0.0443686	3.17635
					15°C	18	Chr2_1138854	0.122867	4.11113		20°C	18	Chr3_14089492	0.0546075	3.9875
					15°C	18	Chr2_1138985	0.119454	4.68793		20°C	18	Chr3_14117535	0.0580205	3.59343
					15°C	18	Chr2_1139010	0.146758	3.65015		20°C	18	Chr3_14117683	0.0682594	3.12174
					15°C	18	Chr2_1699128	0.0580205	3.85576		20°C	18	Chr3_14120945	0.0648464	3.15015
					15°C	18	Chr2_1702907	0.122867	3.11007		20°C	18	Chr3_14123310	0.0648464	3.51669
					15°C	18	Chr2_2882412	0.317406	3.39093		20°C	18	Chr3_14124072	0.0443686	3.17635
					15°C	18	Chr2_2884161	0.313993	3.42062		20°C	18	Chr3_14124911	0.0443686	3.17635
					15°C	18	Chr2_2884992	0.337884	3.3033		20°C	18	Chr3_14160039	0.0682594	3.35651
					15°C	18	Chr2_8008662	0.37884	3.25509		20°C	18	Chr3_14163899	0.0614334	3.08581
					15°C	18	Chr2_8145104	0.211604	3.98141		20°C	18	Chr3_14168914	0.105802	3.06485
					15°C	18	Chr2_8146238	0.201365	3.29044		20°C	18	Chr3_14217692	0.0511945	4.11379
					15°C	18	Chr2_8146415	0.180887	3.00654		20°C	18	Chr3_14227647	0.0819113	3.13405
					15°C	18	Chr2_11146981	0.146758	3.17733		20°C	18	Chr3_14227942	0.0511945	3.11837
					15°C	18	Chr2_11170979	0.0204778	3.75849		20°C	18	Chr3_14229424	0.0443686	3.17635
					15°C	18	Chr2_11550163	0.194539	3.5373		20°C	18	Chr3_14231488	0.0546075	3.9875
					15°C	18	Chr2_13684149	0.136519	3.47745		20°C	18	Chr3_14237769	0.0580205	3.90459
					15°C	18	Chr2_13745132	0.0819113	3.33137		20°C	18	Chr3_14256608	0.0477816	3.24669
					15°C	18	Chr2_13760046	0.0580205	3.15816		20°C	18	Chr3_14270137	0.0614334	4.05577
					15°C	18	Chr2_13837874	0.0546075	3.05268		20°C	18	Chr3_14290435	0.0989761	3.63182
					15°C	18	Chr2_14059450	0.290102	3.10065		20°C	18	Chr3_14290823	0.0853242	3.0013
					15°C	18	Chr2_16763273	0.122867	3.55424		20°C	18	Chr3_14713950	0.31058	3.13778
					15°C	18	Chr2_17035844	0.0648464	3.29348		20°C	18	Chr3_15794210	0.174061	3.09837
					15°C	18	Chr3_1269842	0.174061	3.35345		20°C	18	Chr3_15794416	0.177474	4.1085
					15°C	18	Chr3_1275424	0.167235	3.82826		20°C	18	Chr3_20039917	0.129693	3.34053
					15°C	18	Chr3_1397303	0.0204778	3.0615		20°C	18	Chr3_20518155	0.320819	3.10782
					15°C	18	Chr3_1409314	0.0238908	5.21445		20°C	18	Chr4_1417005	0.238908	3.03165
					15°C	18	Chr3_1448277	0.255973	3.00555		20°C	18	Chr4_1469303	0.273038	3.14117
					15°C	18	Chr3_2649929	0.0887372	3.13171		20°C	18	Chr4_1646676	0.201365	3.0413
					15°C	18	Chr3_2806319	0.102389	3.0948		20°C	18	Chr4_1773069	0.290102	3.24335
					15°C	18	Chr3_3395109	0.0955631	3.35594		20°C	18	Chr4_2437022	0.474403	3.17236
					15°C	18	Chr3_3400116	0.245734	3.36371		20°C	18	Chr4_2438561	0.385666	4.05429
					15°C	18	Chr3_3552005	0.0853242	3.30482		20°C	18	Chr4_2441735	0.40273	3.92544
					15°C	18	Chr3_6651631	0.211604	3.07606		20°C	18	Chr4_5230841	0.129693	5.5555
					15°C	18	Chr3_8232835	0.276451	3.19218		20°C	18	Chr4_5610960	0.419795	3.52407
					15°C	18	Chr3_8886853	0.34471	3.34998		20°C	18	Chr4_5614350	0.433447	3.03658
					15°C	18	Chr3_9485484	0.25256	4.39636		20°C	18	Chr4_5626491	0.494881	3.45732
					15°C	18	Chr3_9636722	0.348123	3.61989		20°C	18	Chr4_5627692	0.34471	3.19716
					15°C	18	Chr3_9768774	0.0648464	4.30415		20°C	18	Chr4_6559913	0.389078	3.72791
					15°C	18	Chr3_9774541	0.0648464	4.30415		20°C	18	Chr4_6563003	0.385666	3.0164
					15°C	18	Chr3_10130710	0.105802	3.02873		20°C	18	Chr4_6564890	0.467577	3.1538
					15°C	18	Chr3_10214514	0.119454	3.12162		20°C	18	Chr4_6565269	0.460751	3.24963
					15°C	18	Chr3_10582418	0.474403	3.61784		20°C	18	Chr4_6565343	0.47099	3.11305
					15°C	18	Chr3_10693994	0.303754	3.24582		20°C	18	Chr4_6565518	0.477816	3.14046
					15°C	18	Chr3_10874763	0.399317	3.08687		20°C	18	Chr4_6649569	0.133106	3.23544
					15°C	18	Chr3_10898637	0.286689	3.39211		20°C	18	Chr4_6657678	0.0580205	4.35463
					15°C	18	Chr3_11145683	0.0375427	3.03855		20°C	18	Chr4_6658107	0.194539	3.32855
					15°C	18	Chr3_11282697	0.177474	3.28008		20°C	18	Chr4_6694065	0.430034	3.20002
					15°C	18	Chr3_11530032	0.187713	3.09901		20°C	18	Chr4_6721239	0.385666	3.66153
					15°C	18	Chr3_11576380	0.1843	3.2244		20°C	18	Chr4_6726818	0.464164	3.39585
					15°C	18	Chr3_11579785	0.0648464	3.04997		20°C	18	Chr4_6736230	0.334471	3.07753
					15°C	18	Chr3_11585471	0.194539	3.22031		20°C	18	Chr4_6737548	0.324232	3.06958
					15°C	18	Chr3_12737940	0.232082	3.33685		20°C	18	Chr4_6738542	0.116041	4.75533
					15°C	18	Chr3_14325177	0.0955631	4.1488		20°C	18	Chr4_6776454	0.12628	3.08823
					15°C	18	Chr3_16153315	0.457338	3.96991		20°C	18	Chr4_7274303	0.389078	11.2425
					15°C	18	Chr3_16344439	0.457338	3.56877		20°C	18	Chr4_7376170	0.273038	3.06602
					15°C	18	Chr3_16453195	0.249147	3.43587		20°C	18	Chr4_7376608	0.290102	3.30146
					15°C	18	Chr3_17481461	0.395904	3.26695		20°C	18	Chr4_7388772	0.146758	3.27874
					15°C	18	Chr3_17484535	0.228669	3.18478		20°C	18	Chr4_7389279	0.139932	3.27875
					15°C	18	Chr3_18001860	0.150171	3.21033		20°C	18	Chr4_7389710	0.191126	4.02076
					15°C	18	Chr3_18306758	0.317406	3.15853		20°C	18	Chr4_7391032	0.156997	3.45522
					15°C	18	Chr3_18308416	0.31058	4.01413		20°C	18	Chr4_7393963	0.170648	3.37674
					15°C	18	Chr3_18328994	0.31058	3.09027		20°C	18	Chr4_7653545	0.31058	3.07733
					15°C	18	Chr3_19054365	0.0307167	3.75839		20°C	18	Chr4_8012845	0.331058	3.02937
					15°C	18	Chr3_19257874	0.0955631	3.04635		20°C	18	Chr4_8209266	0.293515	3.23967
					15°C	18	Chr3_21427556	0.12628	3.3244		20°C	18	Chr4_8373386	0.430034	3.52833
					15°C	18	Chr3_21432797	0.211604	3.70443		20°C	18	Chr4_8374423	0.286689	3.15029
					15°C	18	Chr3_21432851	0.21843	3.57564		20°C	18	Chr4_8374789	0.419795	3.24886
					15°C	18	Chr3_22001343	0.464164	3.065		20°C	18	Chr4_8445361	0.197952	3.32849
					15°C	18	Chr3_22377074	0.368601	3.45591		20°C	18	Chr4_8446041	0.324232	3.09705
					15°C	18	Chr4_151132	0.0989761	3.26075		20°C	18	Chr4_8446493	0.249147	4.41497
					15°C	18	Chr4_830193	0.389078	3.12872		20°C	18	Chr4_8447685	0.262799	3.34493
					15°C	18	Chr4_944786	0.474403	3.22558		20°C	18	Chr4_9238312	0.0716724	3.09942
					15°C	18	Chr4_1531268	0.426621	3.11361		20°C	18	Chr4_9662484	0.0750853	3.08146
					15°C	18	Chr4_1533646	0.430034	3.13093		20°C	18	Chr4_9662730	0.0750853	3.08146
					15°C	18	Chr4_2206501	0.156997	3.80857		20°C	18	Chr4_9663155	0.0887372	3.01083
					15°C	18	Chr4_2328878	0.474403	3.86235		20°C	18	Chr4_9663443	0.0750853	3.08146
					15°C	18	Chr4_5390987	0.208191	3.07595		20°C	18	Chr4_9998542	0.286689	3.05231
					15°C	18	Chr4_5411416	0.191126	3.40504		20°C	18	Chr4_11273410	0.0614334	10.4097
					15°C	18	Chr4_5633114	0.0307167	3.4966		20°C	18	Chr4_11340328	0.112628	3.49973
					15°C	18	Chr4_6039741	0.170648	3.15309		20°C	18	Chr4_11340653	0.116041	3.32138
					15°C	18	Chr4_6039768	0.167235	3.08373		20°C	18	Chr4_11340677	0.109215	3.35929
					15°C	18	Chr4_6182876	0.430034	3.49244		20°C	18	Chr4_11733544	0.0477816	3.74702
					15°C	18	Chr4_6643203	0.430034	3.18997		20°C	18	Chr4_11783649	0.116041	3.08692
					15°C	18	Chr4_6690474	0.170648	3.55512		20°C	18	Chr4_12695827	0.477816	3.08542
					15°C	18	Chr4_7021550	0.12628	3.32543		20°C	18	Chr4_13351559	0.0273038	3.14387
					15°C	18	Chr4_7274303	0.389078	3.53049		20°C	18	Chr4_14940864	0.0716724	3.36928
					15°C	18	Chr4_7787898	0.334471	3.3846		20°C	18	Chr4_15112477	0.235495	3.29055
					15°C	18	Chr4_7787945	0.276451	3.98632		20°C	18	Chr4_15116120	0.320819	3.30509
					15°C	18	Chr4_7788139	0.129693	5.02114		20°C	18	Chr4_15116805	0.317406	3.29563
					15°C	18	Chr4_7788811	0.0546075	4.36535		20°C	18	Chr4_15280236	0.150171	3.23119
					15°C	18	Chr4_8540751	0.143345	3.2797		20°C	18	Chr4_17151245	0.0682594	4.19262
					15°C	18	Chr4_8543561	0.474403	3.29852		20°C	18	Chr4_17882277	0.313993	3.16757
					15°C	18	Chr4_8544136	0.447099	3.26669		20°C	18	Chr4_17883799	0.34471	3.8554
					15°C	18	Chr4_8554937	0.119454	3.63478		20°C	18	Chr4_17928990	0.443686	3.1639
					15°C	18	Chr4_8555260	0.112628	3.99661		20°C	18	Chr4_17934798	0.262799	3.00084
					15°C	18	Chr4_8555695	0.419795	3.16133		20°C	18	Chr4_18442418	0.12628	4.83659
					15°C	18	Chr4_8556274	0.419795	3.16133		20°C	18	Chr5_2574564	0.235495	3.82479
					15°C	18	Chr4_8556756	0.419795	3.16133		20°C	18	Chr5_3450814	0.167235	3.08597
					15°C	18	Chr4_8556909	0.419795	3.16133		20°C	18	Chr5_3521882	0.303754	3.30275
					15°C	18	Chr4_8558674	0.406143	3.53118		20°C	18	Chr5_3910206	0.0750853	3.50732
					15°C	18	Chr4_8559044	0.419795	3.16133		20°C	18	Chr5_3915705	0.0409556	3.13837
					15°C	18	Chr4_8559219	0.116041	4.02488		20°C	18	Chr5_3921016	0.460751	3.25887
					15°C	18	Chr4_8559544	0.112628	4.07454		20°C	18	Chr5_3923315	0.0443686	4.97896
					15°C	18	Chr4_8559925	0.419795	3.16133		20°C	18	Chr5_4612329	0.116041	3.23416
					15°C	18	Chr4_8560113	0.419795	3.16133		20°C	18	Chr5_4767463	0.457338	3.4969
					15°C	18	Chr4_8560338	0.112628	4.07454		20°C	18	Chr5_4958911	0.105802	3.14895
					15°C	18	Chr4_8560414	0.112628	4.07454		20°C	18	Chr5_4961071	0.464164	3.22333
					15°C	18	Chr4_8561013	0.112628	4.07454		20°C	18	Chr5_4972784	0.133106	4.57721
					15°C	18	Chr4_8561643	0.116041	3.88348		20°C	18	Chr5_4977000	0.467577	3.7547
					15°C	18	Chr4_8562879	0.136519	4.2423		20°C	18	Chr5_4977270	0.286689	3.41412
					15°C	18	Chr4_8565858	0.0750853	3.0972		20°C	18	Chr5_6489669	0.0546075	3.1071
					15°C	18	Chr4_11273410	0.0614334	4.42235		20°C	18	Chr5_8775322	0.0409556	4.11086
					15°C	18	Chr4_11273457	0.0580205	4.2473		20°C	18	Chr5_8777356	0.242321	4.41076
					15°C	18	Chr4_11278368	0.0682594	3.90406		20°C	18	Chr5_8777637	0.235495	3.12648
					15°C	18	Chr4_11282355	0.0682594	3.90406		20°C	18	Chr5_8791766	0.0750853	3.49314
					15°C	18	Chr4_11367998	0.460751	3.07061		20°C	18	Chr5_9769302	0.40273	7.50194
					15°C	18	Chr4_11648174	0.406143	4.34653		20°C	18	Chr5_9928990	0.491468	3.05846
					15°C	18	Chr4_11648275	0.382253	3.64995		20°C	18	Chr5_10131896	0.150171	3.07893
					15°C	18	Chr4_11700806	0.269625	3.82624		20°C	18	Chr5_10193286	0.430034	3.64361
					15°C	18	Chr4_11703406	0.0819113	3.37847		20°C	18	Chr5_10195974	0.348123	3.20524
					15°C	18	Chr4_11940544	0.112628	3.08081		20°C	18	Chr5_10196166	0.365188	3.06319
					15°C	18	Chr4_11941164	0.0989761	3.10689		20°C	18	Chr5_10399931	0.109215	3.11001
					15°C	18	Chr4_11944109	0.102389	3.12675		20°C	18	Chr5_10413799	0.16041	3.72228
					15°C	18	Chr4_11968968	0.0409556	4.39284		20°C	18	Chr5_10420291	0.416382	3.74545
					15°C	18	Chr4_12142581	0.143345	3.02242		20°C	18	Chr5_10456298	0.143345	3.10785
					15°C	18	Chr4_12718647	0.457338	3.13837		20°C	18	Chr5_10498204	0.341297	3.17202
					15°C	18	Chr4_12762529	0.133106	3.07873		20°C	18	Chr5_10500436	0.337884	3.03041
					15°C	18	Chr4_12867407	0.232082	3.22534		20°C	18	Chr5_10501491	0.385666	3.33888
					15°C	18	Chr4_13262888	0.358362	3.18842		20°C	18	Chr5_10502225	0.337884	3.03041
					15°C	18	Chr4_14017514	0.153584	3.29016		20°C	18	Chr5_10504475	0.341297	3.47045
					15°C	18	Chr4_14030315	0.163823	3.08243		20°C	18	Chr5_10705319	0.37884	3.14648
					15°C	18	Chr4_14736298	0.443686	3.23244		20°C	18	Chr5_12393926	0.331058	3.17922
					15°C	18	Chr4_14736658	0.440273	3.02234		20°C	18	Chr5_14559206	0.0784983	3.70195
					15°C	18	Chr4_14737412	0.399317	3.2321		20°C	18	Chr5_16900781	0.460751	6.49384
					15°C	18	Chr4_14802361	0.368601	3.45993		20°C	18	Chr5_17216172	0.419795	3.34462
					15°C	18	Chr4_15903731	0.0204778	3.3645		20°C	18	Chr5_17293451	0.494881	3.23937
					15°C	18	Chr4_18442418	0.12628	3.92377		20°C	18	Chr5_17906056	0.0819113	3.08923
					15°C	18	Chr5_700043	0.170648	3.36868		20°C	18	Chr5_18289242	0.245734	12.8879
					15°C	18	Chr5_3284989	0.406143	3.75646		20°C	18	Chr5_18875587	0.491468	3.16845
					15°C	18	Chr5_3676362	0.139932	5.09424		20°C	18	Chr5_19647940	0.361775	3.2829
					15°C	18	Chr5_3683672	0.170648	3.6844		20°C	18	Chr5_20209021	0.331058	3.20489
					15°C	18	Chr5_3697952	0.153584	3.18904		20°C	18	Chr5_25961281	0.25256	3.28155
					15°C	18	Chr5_3699481	0.150171	3.5013		20°C	18	Chr5_25961444	0.255973	3.22214
					15°C	18	Chr5_3981373	0.0375427	3.18012
					15°C	18	Chr5_5530101	0.392491	3.05113
					15°C	18	Chr5_5536626	0.191126	3.16706
					15°C	18	Chr5_5538353	0.180887	3.16064
					15°C	18	Chr5_5620806	0.467577	3.97615
					15°C	18	Chr5_5627597	0.300341	3.63475
					15°C	18	Chr5_5627893	0.358362	3.24817
					15°C	18	Chr5_5628391	0.238908	3.5407
					15°C	18	Chr5_5637092	0.389078	3.0568
					15°C	18	Chr5_5649740	0.307167	3.56514
					15°C	18	Chr5_5649764	0.286689	3.85026
					15°C	18	Chr5_5649958	0.293515	4.20575
					15°C	18	Chr5_5650424	0.266212	3.56917
					15°C	18	Chr5_5675533	0.0682594	3.33701
					15°C	18	Chr5_5675810	0.0716724	3.01697
					15°C	18	Chr5_8111325	0.0853242	3.7659
					15°C	18	Chr5_8118131	0.109215	3.39503
					15°C	18	Chr5_8968110	0.484642	3.05049
					15°C	18	Chr5_8973387	0.153584	3.23654
					15°C	18	Chr5_8981741	0.1843	3.19056
					15°C	18	Chr5_9760768	0.0614334	3.64558
					15°C	18	Chr5_10132255	0.262799	3.56731
					15°C	18	Chr5_10261452	0.150171	3.02593
					15°C	18	Chr5_10683524	0.412969	3.54612
					15°C	18	Chr5_10776385	0.228669	3.11364
					15°C	18	Chr5_12607974	0.180887	3.08111
					15°C	18	Chr5_15251898	0.163823	3.65587
					15°C	18	Chr5_16987161	0.187713	3.24319
					15°C	18	Chr5_16987276	0.174061	3.22393
					15°C	18	Chr5_16989241	0.174061	3.07159
					15°C	18	Chr5_18288998	0.273038	3.0532
					15°C	18	Chr5_18289242	0.245734	3.80897
					15°C	18	Chr5_18362372	0.460751	3.62279
					15°C	18	Chr5_18940035	0.180887	3.05689
					15°C	18	Chr5_19151707	0.320819	3.11254
					15°C	18	Chr5_20503168	0.279863	3.13696
					15°C	18	Chr5_21767983	0.0307167	3.13693
					15°C	18	Chr5_23908100	0.464164	3.30598
					15°C	18	Chr5_23908417	0.484642	3.00495
					15°C	18	Chr5_25459871	0.276451	3.34133
					15°C	18	Chr5_26443286	0.460751	3.39344
					15°C	18	Chr5_26443684	0.477816	3.35552
					15°C	18	Chr5_26444348	0.358362	3.04957
